# Supplementary material for: Two new phragmotic ant species from Africa: morphology and next-generation sequencing solve a caste association problem in the genus Carebara Westwood
Source: Zookeys. 2015 Oct 5;(525):77–105. doi: 10.3897/zookeys.525.6057 (PMC4607851; doi:10.3897/zookeys.525.6057)
Supplement: XML Treatment for Carebara elmenteitae [file zookeys.525.6057-treatment1.xml]

<!DOCTYPE tp:taxon-treatment
  PUBLIC "-//TaxonX//DTD Taxonomic Treatment Publishing DTD v0 20100105//EN" "tax-treatment-NSO.dtd">
<tp:taxon-treatment xmlns:tp="http://www.plazi.org/taxpub"><tp:treatment-meta><kwd-group><label>Taxon classification</label><kwd><named-content content-type="kingdom">Animalia</named-content></kwd><kwd><named-content content-type="order">Hymenoptera</named-content></kwd><kwd><named-content content-type="family">Formicidae</named-content></kwd></kwd-group><mixed-citation publication-type="journal"><person-group><name><surname>Fischer</surname><given-names>Georg</given-names></name><name><surname>Azorsa</surname><given-names>Frank</given-names></name><name><surname>Garcia</surname><given-names>Francisco Hita</given-names></name><name><surname>Mikheyev</surname><given-names>Alexander S.</given-names></name><name><surname>Economo</surname><given-names>Evan P.</given-names></name></person-group><article-title>Two new phragmotic ant species from Africa: morphology and next-generation sequencing solve a caste association problem in the genus <italic><tp:taxon-name><tp:taxon-name-part taxon-name-part-type="genus">Carebara</tp:taxon-name-part></tp:taxon-name></italic> Westwood</article-title><source>Zookeys</source><day>5</day><month>10</month><year>2015</year><volume>2015</volume><issue>525</issue><fpage>77</fpage><lpage>105</lpage><pub-id pub-id-type="doi">10.3897/zookeys.525.6057</pub-id></mixed-citation></tp:treatment-meta><tp:nomenclature><tp:taxon-name>
                            <tp:taxon-name-part taxon-name-part-type="genus">Carebara</tp:taxon-name-part>
                            <tp:taxon-name-part taxon-name-part-type="species">elmenteitae</tp:taxon-name-part>
                        </tp:taxon-name><tp:taxon-authority>(Patrizi, 1948)</tp:taxon-authority><xref ref-type="fig" rid="F3">Fig. 3</xref><tp:nomenclature-citation-list><tp:nomenclature-citation><tp:taxon-name><tp:taxon-name-part taxon-name-part-type="genus">Solenopsis</tp:taxon-name-part> (<tp:taxon-name-part taxon-name-part-type="subgenus">Crateropsis</tp:taxon-name-part>) <tp:taxon-name-part taxon-name-part-type="species">elmenteitae</tp:taxon-name-part></tp:taxon-name><comment> Patrizi, 1948: 176, figs I, II (s.) KENYA. Holotype (<named-content xmlns:xlink="http://www.w3.org/1999/xlink" content-type="dwc:institutional_code" xlink:type="simple">IEGG</named-content>) (Lake) Elmenteita, 20.xii.1945 (<italic>Patrizi</italic>) [not examined]. Combination in <italic><tp:taxon-name><tp:taxon-name-part taxon-name-part-type="genus">Oligomyrmex</tp:taxon-name-part></tp:taxon-name></italic>: <xref ref-type="bibr" rid="B15">Ettershank 1966</xref>: 123; in <italic><tp:taxon-name><tp:taxon-name-part taxon-name-part-type="genus">Carebara</tp:taxon-name-part></tp:taxon-name></italic>: <xref ref-type="bibr" rid="B16">Fernández 2004</xref>: 235.</comment></tp:nomenclature-citation></tp:nomenclature-citation-list></tp:nomenclature><tp:treatment-sec sec-type="Diagnosis"><title>Diagnosis.</title><p><bold>Phragmotic worker</bold> (minor and major worker unknown): Head with strongly defined oval cephalic shield, anterolaterally with lobes covering antennae when in repose, mandibles small, clypeus with straight anterior margin and median carina, and anterolateral clypeal lobes either absent or hidden under cephalic shield lobes. Dorsal face of cephalic shield concave, with irregular rugulae or shallow ridges.</p></tp:treatment-sec><tp:treatment-sec sec-type="Distribution"><title>Distribution.</title><p>This species has not been recorded from any locality other than from the type collection near Lake Elmenteita in central Kenya’s Rift Valley.</p></tp:treatment-sec><tp:treatment-sec sec-type="Discussion"><title>Discussion.</title><p>We were not able to examine the holotype specimen from the Patrizi collection in Bologna. Thus, we refrain from a detailed re-description of this species within the present publication and defer to larger-scale future <italic><tp:taxon-name><tp:taxon-name-part taxon-name-part-type="genus">Carebara</tp:taxon-name-part></tp:taxon-name></italic> revisions. Therefore, we would like to encourage myrmecologists to collect at or near the type locality in Kenya, which will hopefully lead to findings of additional phragmotic specimens and of the undescribed major and minor worker subcastes. It is also unclear if winged queens exist within this specific clade or if maybe the phragmotic workers are actually ergatoid queens. From the drawings phragmotic workers of <italic><tp:taxon-name><tp:taxon-name-part taxon-name-part-type="genus">Carebara</tp:taxon-name-part> <tp:taxon-name-part taxon-name-part-type="species">elmenteitae</tp:taxon-name-part></tp:taxon-name></italic> can be easily differentiated from those of the new species because of the sculpture inside the cephalic shield: <italic><tp:taxon-name><tp:taxon-name-part taxon-name-part-type="genus">Carebara</tp:taxon-name-part> <tp:taxon-name-part taxon-name-part-type="species">elmenteitae</tp:taxon-name-part></tp:taxon-name></italic> with irregular rugulae or shallow ridges, <italic><tp:taxon-name><tp:taxon-name-part taxon-name-part-type="genus">Carebara</tp:taxon-name-part> <tp:taxon-name-part taxon-name-part-type="species">lilith</tp:taxon-name-part></tp:taxon-name></italic> punctate and with cone-shaped, gland-like structures present, and <italic><tp:taxon-name><tp:taxon-name-part taxon-name-part-type="genus">Carebara</tp:taxon-name-part> <tp:taxon-name-part taxon-name-part-type="species">phragmotica</tp:taxon-name-part></tp:taxon-name></italic> with two subparallel, conspicuously elevated ridges in center of cephalic shield (see also <italic><tp:taxon-name><tp:taxon-name-part taxon-name-part-type="genus">Carebara</tp:taxon-name-part> <tp:taxon-name-part taxon-name-part-type="species">lilith</tp:taxon-name-part></tp:taxon-name></italic> and <italic><tp:taxon-name><tp:taxon-name-part taxon-name-part-type="genus">Carebara</tp:taxon-name-part> <tp:taxon-name-part taxon-name-part-type="species">phragmotica</tp:taxon-name-part></tp:taxon-name></italic> diagnoses and discussions).</p></tp:treatment-sec><tp:treatment-sec><!--Section generated to contain objects referenced in tp:taxon-treatment.--><fig id="F3" position="float" orientation="portrait"><label>Figure 3.</label><caption><p><italic><tp:taxon-name><tp:taxon-name-part taxon-name-part-type="genus">Carebara</tp:taxon-name-part> <tp:taxon-name-part taxon-name-part-type="species">elmenteitae</tp:taxon-name-part></tp:taxon-name></italic> (Patrizi, 1948) – original drawings. Holotype phragmotic worker (<bold>I</bold>), dorsal view (<bold>II)</bold>: <bold>A</bold> head in ventral view <bold>B</bold> head in oblique dorsolateral view <bold>C</bold> mesosoma and waist in profile.</p></caption><graphic xmlns:xlink="http://www.w3.org/1999/xlink" xlink:href="zookeys-525-077-g003.jpg" position="float" orientation="portrait" xlink:type="simple" id="oo_59308.jpg"/></fig></tp:treatment-sec><ref-list><ref id="B15"><mixed-citation xmlns:xlink="http://www.w3.org/1999/xlink" xlink:type="simple"><person-group><name name-style="western"><surname>Ettershank</surname><given-names>G</given-names></name></person-group> (<year>1966</year>) <article-title>A generic revision of the world <tp:taxon-name><tp:taxon-name-part taxon-name-part-type="subfamily">Myrmicinae</tp:taxon-name-part></tp:taxon-name> related to <italic><tp:taxon-name><tp:taxon-name-part taxon-name-part-type="genus">Solenopsis</tp:taxon-name-part></tp:taxon-name></italic> and <italic><tp:taxon-name><tp:taxon-name-part taxon-name-part-type="genus">Pheidologeton</tp:taxon-name-part></tp:taxon-name></italic>.</article-title> <source>Australian Journal of Zoology</source> <volume>14</volume>: <fpage>73</fpage>–<lpage>171</lpage>. doi: <ext-link xlink:type="simple" ext-link-type="doi" xlink:href="10.1071/ZO9660073">10.1071/ZO9660073</ext-link> </mixed-citation></ref><ref id="B16"><mixed-citation xmlns:xlink="http://www.w3.org/1999/xlink" xlink:type="simple"><person-group><name name-style="western"><surname>Fernández</surname><given-names>F</given-names></name></person-group> (<year>2004</year>) <article-title>The American species of the myrmicine ant genus <italic><tp:taxon-name><tp:taxon-name-part taxon-name-part-type="genus">Carebara</tp:taxon-name-part></tp:taxon-name></italic> Westwood.</article-title> <source>Caldasia</source> <volume>26</volume>: <fpage>191</fpage>–<lpage>238</lpage>. </mixed-citation></ref></ref-list></tp:taxon-treatment>
