# Supplementary material for: Two new phragmotic ant species from Africa: morphology and next-generation sequencing solve a caste association problem in the genus Carebara Westwood
Source: Zookeys. 2015 Oct 5;(525):77–105. doi: 10.3897/zookeys.525.6057 (PMC4607851; doi:10.3897/zookeys.525.6057)
Supplement: XML Treatment for Carebara lilith [file zookeys.525.6057-treatment2.xml]

<!DOCTYPE tp:taxon-treatment
  PUBLIC "-//TaxonX//DTD Taxonomic Treatment Publishing DTD v0 20100105//EN" "tax-treatment-NSO.dtd">
<tp:taxon-treatment xmlns:tp="http://www.plazi.org/taxpub"><tp:treatment-meta><kwd-group><label>Taxon classification</label><kwd><named-content content-type="kingdom">Animalia</named-content></kwd><kwd><named-content content-type="order">Hymenoptera</named-content></kwd><kwd><named-content content-type="family">Formicidae</named-content></kwd></kwd-group><mixed-citation publication-type="journal"><person-group><name><surname>Fischer</surname><given-names>Georg</given-names></name><name><surname>Azorsa</surname><given-names>Frank</given-names></name><name><surname>Garcia</surname><given-names>Francisco Hita</given-names></name><name><surname>Mikheyev</surname><given-names>Alexander S.</given-names></name><name><surname>Economo</surname><given-names>Evan P.</given-names></name></person-group><article-title>Two new phragmotic ant species from Africa: morphology and next-generation sequencing solve a caste association problem in the genus <italic><tp:taxon-name><tp:taxon-name-part taxon-name-part-type="genus">Carebara</tp:taxon-name-part></tp:taxon-name></italic> Westwood</article-title><source>Zookeys</source><day>5</day><month>10</month><year>2015</year><volume>2015</volume><issue>525</issue><fpage>77</fpage><lpage>105</lpage><pub-id pub-id-type="doi">10.3897/zookeys.525.6057</pub-id></mixed-citation></tp:treatment-meta><tp:nomenclature><tp:taxon-name>
                            <tp:taxon-name-part taxon-name-part-type="genus">Carebara</tp:taxon-name-part>
                            <tp:taxon-name-part taxon-name-part-type="species">lilith</tp:taxon-name-part>
                            <object-id xmlns:xlink="http://www.w3.org/1999/xlink" content-type="zoobank" xlink:type="simple">http://zoobank.org/F797ED46-6335-4C4B-AD19-82CD354BF6CA</object-id>
                        </tp:taxon-name><tp:taxon-authority>Fischer, Azorsa &amp; Hita Garcia</tp:taxon-authority><tp:taxon-status xmlns:xlink="http://www.w3.org/1999/xlink" xlink:type="simple">sp. n.</tp:taxon-status><xref ref-type="fig" rid="F1">Figs 1C, D</xref><xref ref-type="fig" rid="F5">, 5</xref></tp:nomenclature><tp:treatment-sec sec-type="Holotype"><title>Holotype.</title><p>(major worker), IVORY COAST, Grégbeu, <named-content xmlns:xlink="http://www.w3.org/1999/xlink" content-type="dwc:verbatimCoordinates" xlink:type="simple">06.8°, -006.717°</named-content>, 06.x.1980 (<italic>V. Mahnert &amp; J.-L. Perret</italic>) (<ext-link xmlns:xlink="http://www.w3.org/1999/xlink" ext-link-type="uri" xlink:href="http://data.antweb.org/specimen/CASENT0709545" xlink:type="simple">CASENT0709545</ext-link>), (<named-content xmlns:xlink="http://www.w3.org/1999/xlink" content-type="dwc:institutional_code" xlink:type="simple">MHNG</named-content>). <bold>Paratypes</bold>: 2 minor workers (<ext-link xmlns:xlink="http://www.w3.org/1999/xlink" ext-link-type="uri" xlink:href="http://data.antweb.org/specimen/CASENT0709546" xlink:type="simple">CASENT0709546</ext-link>, <ext-link xmlns:xlink="http://www.w3.org/1999/xlink" ext-link-type="uri" xlink:href="http://data.antweb.org/specimen/CASENT0709547" xlink:type="simple">CASENT0709547</ext-link>), same data as holotype (<named-content xmlns:xlink="http://www.w3.org/1999/xlink" content-type="dwc:institutional_code" xlink:type="simple">MHNG</named-content>).</p></tp:treatment-sec><tp:treatment-sec sec-type="Diagnosis"><title>Diagnosis.</title><p><bold>Phragmotic worker</bold>: Anterolateral lobes of clypeus small, shorter than and ending well before anterior margin of lateral shield lobes, sculpture on cephalic shield simple, punctate and with cone-shaped, gland-like structures present. <bold>Major worker</bold>: unknown. <bold>Minor worker</bold>: Head weakly subquadrate to subrectangular (<abbrev xmlns:xlink="http://www.w3.org/1999/xlink" xlink:title="cephalic index: HW / HL × 100" xlink:type="simple">CI</abbrev> 90-93), hind femur short (<abbrev xmlns:xlink="http://www.w3.org/1999/xlink" xlink:title="metafemur index: MFL / HW × 100" xlink:type="simple">FI</abbrev> 68-69), postpetiole slightly higher than long (<abbrev xmlns:xlink="http://www.w3.org/1999/xlink" xlink:title="lateral postpetiole index: PPL / PPH × 100" xlink:type="simple">LPpI</abbrev> 76-94) and on average about 1.35 times wider than petiole (<abbrev xmlns:xlink="http://www.w3.org/1999/xlink" xlink:title="postpetiole width index: PPW / PTW × 100" xlink:type="simple">PpWI</abbrev> 133-137).</p></tp:treatment-sec><tp:treatment-sec sec-type="Description of phragmotic major worker"><title>Description of phragmotic major worker.</title><p>Measurements (n=1): <abbrev xmlns:xlink="http://www.w3.org/1999/xlink" xlink:title="head width: measured at widest point of head, in full-face view behind eye level" xlink:type="simple">HW</abbrev> 0.65, <abbrev xmlns:xlink="http://www.w3.org/1999/xlink" xlink:title="head length: maximum distance from midpoint of anterior clypeal margin to midpoint of posterior margin of head, measured in full-face view; in majors, measured from midpoint of tangent between anterior-most position of clypeus to midpoint of tangent between posterior-most projection of the vertex" xlink:type="simple">HL</abbrev> 0.75, <abbrev xmlns:xlink="http://www.w3.org/1999/xlink" xlink:title="scape length: maximum scape length, excluding basal condyle and neck" xlink:type="simple">SL</abbrev> 0.18, <abbrev xmlns:xlink="http://www.w3.org/1999/xlink" xlink:title="mandible length: maximum length, measured in oblique frontolateral view, from apex to lateral base" xlink:type="simple">MDL</abbrev> 0.23, <abbrev xmlns:xlink="http://www.w3.org/1999/xlink" xlink:title="eye length: maximum diameter of compound eye measured in oblique lateral view" xlink:type="simple">EL</abbrev> 0.01, <abbrev xmlns:xlink="http://www.w3.org/1999/xlink" xlink:title="Weber’s length: diagonal length of mesosoma in profile from anterior point of pronotal slope and excluding neck, to posteroventral margin of propodeum" xlink:type="simple">WL</abbrev> 0.73, <abbrev xmlns:xlink="http://www.w3.org/1999/xlink" xlink:title="pronotal width: maximum width of pronotum measured in dorsal view" xlink:type="simple">PNW</abbrev> 0.47, <abbrev xmlns:xlink="http://www.w3.org/1999/xlink" xlink:title="petiole length: maximum diagonal length of petiole, measured in profile, from most anteroventral point of peduncle, at or below propodeal lobe, to most posterodorsal point at junction to first helcial tergite" xlink:type="simple">PTL</abbrev> 0.25, <abbrev xmlns:xlink="http://www.w3.org/1999/xlink" xlink:title="postpetiole length: maximum length of postpetiole, measured in profile, from anterior beginning of dorsal slope to posterior juncture of postpetiole and second helcial tergite" xlink:type="simple">PPL</abbrev> -/-, <abbrev xmlns:xlink="http://www.w3.org/1999/xlink" xlink:title="petiole node height: maximum height of petiolar node measured in lateral view from highest (median) point of node, orthogonally to ventral outline of node" xlink:type="simple">PTH</abbrev> 0.17, <abbrev xmlns:xlink="http://www.w3.org/1999/xlink" xlink:title="postpetiole height: maximum height of postpetiole, measured in profile, from the highest (median) point of node to lowest point of ventral face, often in an oblique line" xlink:type="simple">PPH</abbrev> -/-, <abbrev xmlns:xlink="http://www.w3.org/1999/xlink" xlink:title="petiole node width: maximum petiolar node width, measured in dorsal view" xlink:type="simple">PTW</abbrev> 0.17, <abbrev xmlns:xlink="http://www.w3.org/1999/xlink" xlink:title="postpetiole width: maximum width of postpetiole, measured in dorsal view" xlink:type="simple">PPW</abbrev> -/-, <abbrev xmlns:xlink="http://www.w3.org/1999/xlink" xlink:title="propodeal spine length: in dorsocaudal view, with apex of measured spine, its base, and center of propodeal concavity between both spines in focus: measurement is taken from apex to base along one axis of a dual-axis micrometer, which is aligned along length of spine, while second axis crosses base of measured spine, and connects base with center of propodeal concavity" xlink:type="simple">PSL</abbrev> 0.06, <abbrev xmlns:xlink="http://www.w3.org/1999/xlink" xlink:title="metafemur length: measured from junction with trochanter to junction with tibia" xlink:type="simple">MFL</abbrev> 0.36, <abbrev xmlns:xlink="http://www.w3.org/1999/xlink" xlink:title="metatibia length: measured from junction with femur to junction with first tarsal segment" xlink:type="simple">MTL</abbrev> 0.29, <abbrev xmlns:xlink="http://www.w3.org/1999/xlink" xlink:title="cephalic index: HW / HL × 100" xlink:type="simple">CI</abbrev> 86, <abbrev xmlns:xlink="http://www.w3.org/1999/xlink" xlink:title="scape index: SL / HW × 100" xlink:type="simple">SI</abbrev> 28, <abbrev xmlns:xlink="http://www.w3.org/1999/xlink" xlink:title="mandible index: MDL / HW × 100" xlink:type="simple">MDI</abbrev> 35, <abbrev xmlns:xlink="http://www.w3.org/1999/xlink" xlink:title="eye index: EL / HW × 100" xlink:type="simple">EI</abbrev> 1, <abbrev xmlns:xlink="http://www.w3.org/1999/xlink" xlink:title="metafemur index: MFL / HW × 100" xlink:type="simple">FI</abbrev> 56, <abbrev xmlns:xlink="http://www.w3.org/1999/xlink" xlink:title="propodeal spine index: PSL / HW × 100" xlink:type="simple">PSLI</abbrev> 9.</p><p>Head in full-face view modified, phragmotic with a distinct, concave and oval cephalic shield with two forward-extending, semi-transparent anterolateral lobes, inside of cephalic shield in oblique frontolateral view deeply concave and with a sharply raised margin. Head shape in full-face view subrectangular, longer than wide (<abbrev xmlns:xlink="http://www.w3.org/1999/xlink" xlink:title="cephalic index: HW / HL × 100" xlink:type="simple">CI</abbrev> 86), posterior of cephalic shield with rounded posterolateral corners and small horns lateral of shallowly V-shaped posterior emargination. Mandibles reduced and compact (<abbrev xmlns:xlink="http://www.w3.org/1999/xlink" xlink:title="mandible index: MDL / HW × 100" xlink:type="simple">MDI</abbrev> 35). Anterior margin of clypeus straight, widely emarginate and with short anterior lobes lateral of mandibles, which are considerably shorter than and ending before anterior margin of anterolateral cephalic shield lobes. In profile, head anteriorly straight at the truncated cephalic shield margin, short antennal scrobe present ventrally, shielding scrobe and funiculus. Antennae ten-segmented, short, with reduced scape (<abbrev xmlns:xlink="http://www.w3.org/1999/xlink" xlink:title="scape index: SL / HW × 100" xlink:type="simple">SI</abbrev> 28), apical funicular segment about as long as the remaining segments combined. Eyes strongly reduced, consisting of one small ommatidium (<abbrev xmlns:xlink="http://www.w3.org/1999/xlink" xlink:title="eye index: EL / HW × 100" xlink:type="simple">EI</abbrev> 1), situated at the posterior end of scrobe.</p><p>In profile view, promesonotum high and convex, posteriorly roundly sloping towards a very short, partly fused scutellum, both together in dorsal view remotely resembling a diamond-shaped shield. Promesonotal suture absent or inconspicuous, posterior of scutellum a similar-sized, isolated, metanotum present. Propodeal dorsum in profile moderately short, weakly concave towards the short-triangular posterior teeth, posterior declivity almost vertical, with very narrow lamella, propodeal lobe well developed. Propodeal lobes weakly triangular. Propodeal spiracle circular, situated centrally at lateropropodeum.</p><p>Petiole in profile with long peduncle, ventrally weakly convex, posterior of small anterior, tooth-like subpetiolar process, the node weakly nodiform or very broadly wedge-shaped, dorsally rounded, anteriorly and posteriorly very weakly concave, in anterodorsal view very weakly convex, almost transverse. Holotype with postpetiole and gaster missing.</p><p>Mandibles, clypeus and most of the face finely shagreened, the interior of cephalic shield with many small, cone-shaped, gland-like structures present, posterior portion of clypeus with a short longitudinal carina. Sides of head, lateral to cephalic shield, with weakly reticulate-punctate sculpture, posterior of cephalic shield, towards posterior head margin, longitudinal, weakly reticulate, rugulae present, posterior head margin, between horns, weakly carinate. Ventral side of head smooth and shiny. Promesonotum, anepisternum, katepisternum, propodeal declivity and dorsum of petiole node mostly smooth and shiny; punctures present only at anterolateral promesonotum, at sides and dorsum of propodeum and remainder of petiole, lateropropodeum, below spiracle and near its base, with few longitudinal rugulae.</p><p>Lateral and posterior portions of head mostly with short and relatively stout, erect-suberect hairs, no hairs on cephalic shield visible. Mesosoma and petiole node dorsum with abundant, fine, relatively short and mostly decumbent pilosity, plus some longer, subdecumbent to suberect hairs on mesosoma and petiole. Scape and tibia pilosity short, appressed to decumbent. Color light reddish brown, antennae and legs lighter colored.</p></tp:treatment-sec><tp:treatment-sec sec-type="Description of minor workers"><title>Description of minor workers.</title><p>Measurements (n=2): <abbrev xmlns:xlink="http://www.w3.org/1999/xlink" xlink:title="head width: measured at widest point of head, in full-face view behind eye level" xlink:type="simple">HW</abbrev> 0.29–0.30, <abbrev xmlns:xlink="http://www.w3.org/1999/xlink" xlink:title="head length: maximum distance from midpoint of anterior clypeal margin to midpoint of posterior margin of head, measured in full-face view; in majors, measured from midpoint of tangent between anterior-most position of clypeus to midpoint of tangent between posterior-most projection of the vertex" xlink:type="simple">HL</abbrev> 0.32–0.33, <abbrev xmlns:xlink="http://www.w3.org/1999/xlink" xlink:title="scape length: maximum scape length, excluding basal condyle and neck" xlink:type="simple">SL</abbrev> 0.21–0.22, <abbrev xmlns:xlink="http://www.w3.org/1999/xlink" xlink:title="mandible length: maximum length, measured in oblique frontolateral view, from apex to lateral base" xlink:type="simple">MDL</abbrev> 0.18–0.19, <abbrev xmlns:xlink="http://www.w3.org/1999/xlink" xlink:title="eye length: maximum diameter of compound eye measured in oblique lateral view" xlink:type="simple">EL</abbrev> 0.02, <abbrev xmlns:xlink="http://www.w3.org/1999/xlink" xlink:title="Weber’s length: diagonal length of mesosoma in profile from anterior point of pronotal slope and excluding neck, to posteroventral margin of propodeum" xlink:type="simple">WL</abbrev> 0.32, <abbrev xmlns:xlink="http://www.w3.org/1999/xlink" xlink:title="pronotal width: maximum width of pronotum measured in dorsal view" xlink:type="simple">PNW</abbrev> 0.19, <abbrev xmlns:xlink="http://www.w3.org/1999/xlink" xlink:title="petiole length: maximum diagonal length of petiole, measured in profile, from most anteroventral point of peduncle, at or below propodeal lobe, to most posterodorsal point at junction to first helcial tergite" xlink:type="simple">PTL</abbrev> 0.10–0.13, <abbrev xmlns:xlink="http://www.w3.org/1999/xlink" xlink:title="postpetiole length: maximum length of postpetiole, measured in profile, from anterior beginning of dorsal slope to posterior juncture of postpetiole and second helcial tergite" xlink:type="simple">PPL</abbrev> 0.06, <abbrev xmlns:xlink="http://www.w3.org/1999/xlink" xlink:title="petiole node height: maximum height of petiolar node measured in lateral view from highest (median) point of node, orthogonally to ventral outline of node" xlink:type="simple">PTH</abbrev> 0.09–0.10, <abbrev xmlns:xlink="http://www.w3.org/1999/xlink" xlink:title="postpetiole height: maximum height of postpetiole, measured in profile, from the highest (median) point of node to lowest point of ventral face, often in an oblique line" xlink:type="simple">PPH</abbrev> 0.06–0.08, <abbrev xmlns:xlink="http://www.w3.org/1999/xlink" xlink:title="petiole node width: maximum petiolar node width, measured in dorsal view" xlink:type="simple">PTW</abbrev> 0.07, <abbrev xmlns:xlink="http://www.w3.org/1999/xlink" xlink:title="postpetiole width: maximum width of postpetiole, measured in dorsal view" xlink:type="simple">PPW</abbrev> 0.09–0.10, <!--PageBreak--><abbrev xmlns:xlink="http://www.w3.org/1999/xlink" xlink:title="propodeal spine length: in dorsocaudal view, with apex of measured spine, its base, and center of propodeal concavity between both spines in focus: measurement is taken from apex to base along one axis of a dual-axis micrometer, which is aligned along length of spine, while second axis crosses base of measured spine, and connects base with center of propodeal concavity" xlink:type="simple">PSL</abbrev> 0.04–0.05, <abbrev xmlns:xlink="http://www.w3.org/1999/xlink" xlink:title="metafemur length: measured from junction with trochanter to junction with tibia" xlink:type="simple">MFL</abbrev> 0.20, <abbrev xmlns:xlink="http://www.w3.org/1999/xlink" xlink:title="metatibia length: measured from junction with femur to junction with first tarsal segment" xlink:type="simple">MTL</abbrev> 0.16–0.17, <abbrev xmlns:xlink="http://www.w3.org/1999/xlink" xlink:title="cephalic index: HW / HL × 100" xlink:type="simple">CI</abbrev> 90–93, <abbrev xmlns:xlink="http://www.w3.org/1999/xlink" xlink:title="scape index: SL / HW × 100" xlink:type="simple">SI</abbrev> 73–73, <abbrev xmlns:xlink="http://www.w3.org/1999/xlink" xlink:title="mandible index: MDL / HW × 100" xlink:type="simple">MDI</abbrev> 62–63, <abbrev xmlns:xlink="http://www.w3.org/1999/xlink" xlink:title="eye index: EL / HW × 100" xlink:type="simple">EI</abbrev> 5, <abbrev xmlns:xlink="http://www.w3.org/1999/xlink" xlink:title="metafemur index: MFL / HW × 100" xlink:type="simple">FI</abbrev> 68–69, <abbrev xmlns:xlink="http://www.w3.org/1999/xlink" xlink:title="propodeal spine index: PSL / HW × 100" xlink:type="simple">PSLI</abbrev> 13–15, <abbrev xmlns:xlink="http://www.w3.org/1999/xlink" xlink:title="lateral postpetiole index: PPL / PPH × 100" xlink:type="simple">LPpI</abbrev> 76–94, <abbrev xmlns:xlink="http://www.w3.org/1999/xlink" xlink:title="dorsal postpetiole index: PPW / PPL × 100" xlink:type="simple">DPpI</abbrev> 150–163, <abbrev xmlns:xlink="http://www.w3.org/1999/xlink" xlink:title="postpetiole width index: PPW / PTW × 100" xlink:type="simple">PpWI</abbrev> 133–137, <abbrev xmlns:xlink="http://www.w3.org/1999/xlink" xlink:title="postpetiole length index: PPL / PTL × 100" xlink:type="simple">PpLI</abbrev> 47–62, <abbrev xmlns:xlink="http://www.w3.org/1999/xlink" xlink:title="postpetiole height index: PPH / PTH × 100" xlink:type="simple">PpHI</abbrev> 71–81.</p><p>Head longer than wide (<abbrev xmlns:xlink="http://www.w3.org/1999/xlink" xlink:title="cephalic index: HW / HL × 100" xlink:type="simple">CI</abbrev> 90–93), in full–face view weakly subquadrate to subrectangular, with convex sides, posterior head margin straight or very weakly concave medially. Clypeus faintly bicarinate, anterior margin medially very weakly convex or almost transverse. Frontal carinae inconspicuous. Antennae with ten segments, scapes ending before posterior head margin (<abbrev xmlns:xlink="http://www.w3.org/1999/xlink" xlink:title="scape index: SL / HW × 100" xlink:type="simple">SI</abbrev> 72–73). Eyes present, consisting of one ommatidium and situated anterior of cephalic midline (<abbrev xmlns:xlink="http://www.w3.org/1999/xlink" xlink:title="eye index: EL / HW × 100" xlink:type="simple">EI</abbrev> 5).</p><p>In profile view, promesonotum convex, metanotal groove impressed. Propodeum in profile higher than long, weakly convex and declining towards short, acute, weakly triangular posterior teeth, posterior declivity oblique with a narrow lamella and well developed, triangular propodeal lobes. Propodeal spiracle circular, situated just below posterior teeth and very close to posterolateral border of propodeum.</p><p>In profile, petiole with moderately short peduncle, ventrally with convex bulge and acute anterior tooth, dorsal face of petiole node more or less convex to weakly wedge-shaped. Postpetiole about as long as high, distinctly lower than petiole (<abbrev xmlns:xlink="http://www.w3.org/1999/xlink" xlink:title="postpetiole height index: PPH / PTH × 100" xlink:type="simple">PpHI</abbrev> 71–81), convex dorsally, weakly convex ventrally. In dorsal view petiole node slightly wider than long, postpetiole on average 1.3 times wider than petiole (<abbrev xmlns:xlink="http://www.w3.org/1999/xlink" xlink:title="postpetiole width index: PPW / PTW × 100" xlink:type="simple">PpWI</abbrev> 133–137) with sides tapering anteriorly.</p><p>Mandibles and clypeus smooth and shiny. Face smooth and shiny, near antennal insertion with few weak, concentric rugulae. Promesonotum, postpetiole dorsum and gaster smooth and shiny, metapleuron, propodeum and petiole with large, partly effaced areolae, propodeal declivity largely smooth and shiny.</p><p>Whole body with abundant, relatively short, decumbent pilosity. Clypeus and mesosoma with few longer, suberect hairs present. Scapes and tibiae with short, decumbent pilosity. Color light brown with yellowish antennae and legs.</p></tp:treatment-sec><tp:treatment-sec sec-type="Distribution"><title>Distribution.</title><p>So far, this species is only known from the type locality, although it’s most likely present in unsorted and/or unidentified material in other collections with African ants, possibly collected without phragmotic workers.</p></tp:treatment-sec><tp:treatment-sec sec-type="Discussion"><title>Discussion.</title><p>No ecological or collection data exist for this species. Without the phragmotic major worker, <italic><tp:taxon-name><tp:taxon-name-part taxon-name-part-type="genus">Carebara</tp:taxon-name-part> <tp:taxon-name-part taxon-name-part-type="species">lilith</tp:taxon-name-part></tp:taxon-name></italic> can easily be confused with similar <italic><tp:taxon-name><tp:taxon-name-part taxon-name-part-type="genus">Carebara</tp:taxon-name-part></tp:taxon-name></italic> species from the former genus <italic><tp:taxon-name><tp:taxon-name-part taxon-name-part-type="genus">Oligomyrmex</tp:taxon-name-part></tp:taxon-name></italic>, as for example <italic><tp:taxon-name><tp:taxon-name-part taxon-name-part-type="genus">Carebara</tp:taxon-name-part> <tp:taxon-name-part taxon-name-part-type="species">thoracica</tp:taxon-name-part></tp:taxon-name></italic>, from which it can be distinguished by possessing ten instead of nine antennal segments. Phragmotic workers of <italic><tp:taxon-name><tp:taxon-name-part taxon-name-part-type="genus">Carebara</tp:taxon-name-part> <tp:taxon-name-part taxon-name-part-type="species">lilith</tp:taxon-name-part></tp:taxon-name></italic> are differentiated from those of <italic><tp:taxon-name><tp:taxon-name-part taxon-name-part-type="genus">Carebara</tp:taxon-name-part> <tp:taxon-name-part taxon-name-part-type="species">phragmotica</tp:taxon-name-part></tp:taxon-name></italic> and <italic><tp:taxon-name><tp:taxon-name-part taxon-name-part-type="genus">Carebara</tp:taxon-name-part> <tp:taxon-name-part taxon-name-part-type="species">elmenteitae</tp:taxon-name-part></tp:taxon-name></italic> by the character combination given in the diagnosis. Morphological differences between minor workers of <italic><tp:taxon-name><tp:taxon-name-part taxon-name-part-type="genus">Carebara</tp:taxon-name-part> <tp:taxon-name-part taxon-name-part-type="species">lilith</tp:taxon-name-part></tp:taxon-name></italic> and <italic><tp:taxon-name><tp:taxon-name-part taxon-name-part-type="genus">Carebara</tp:taxon-name-part> <tp:taxon-name-part taxon-name-part-type="species">phragmotica</tp:taxon-name-part></tp:taxon-name></italic> are not very significant and may decrease even more with larger sample sizes. Especially for the former species, more material is needed for a better resolution of intra- and interspecific variability. Phragmotic workers may be necessary for definitive identifications, but it seems likely that the three species do not co-occur biogeographically.</p></tp:treatment-sec><tp:treatment-sec sec-type="Etymology"><title>Etymology.</title><p>This species is named after the Hebrew name Lilith, a female demon in Jewish mythology. The name is a noun in apposition and thus invariant.</p><!--PageBreak--></tp:treatment-sec><tp:treatment-sec><!--Section generated to contain objects referenced in tp:taxon-treatment.--><fig id="F1" position="float" orientation="portrait"><label>Figure 1.</label><caption><p><bold>A, B</bold> full-face view of phragmotic major workers of <italic><tp:taxon-name><tp:taxon-name-part taxon-name-part-type="genus">Carebara</tp:taxon-name-part> <tp:taxon-name-part taxon-name-part-type="species">phragmotica</tp:taxon-name-part></tp:taxon-name></italic> sp. n. and <bold>C, D</bold> <italic><tp:taxon-name><tp:taxon-name-part taxon-name-part-type="genus">Carebara</tp:taxon-name-part> <tp:taxon-name-part taxon-name-part-type="species">lilith</tp:taxon-name-part></tp:taxon-name></italic> sp. n. <bold>A, C</bold> on the left side the head is depicted in the state that it was found in the samples, with debris sticking to cephalic shield <bold>B, D</bold> right view: same specimens with debris removed in ultrasonic bath.</p></caption><graphic xmlns:xlink="http://www.w3.org/1999/xlink" xlink:href="zookeys-525-077-g001.jpg" position="float" orientation="portrait" xlink:type="simple" id="oo_59306.jpg"/></fig><fig id="F5" position="float" orientation="portrait"><label>Figure 5.</label><caption><p><italic><tp:taxon-name><tp:taxon-name-part taxon-name-part-type="genus">Carebara</tp:taxon-name-part> <tp:taxon-name-part taxon-name-part-type="species">lilith</tp:taxon-name-part></tp:taxon-name></italic> sp. n. Phragmotic worker (holotype: <ext-link xmlns:xlink="http://www.w3.org/1999/xlink" ext-link-type="uri" xlink:href="http://data.antweb.org/specimen/CASENT0709545" xlink:type="simple">CASENT0709545</ext-link>). <bold>A</bold> head in full-face view <bold>B</bold> body in profile view <bold>C</bold> body in dorsal view. Minor worker (paratype: <ext-link xmlns:xlink="http://www.w3.org/1999/xlink" ext-link-type="uri" xlink:href="http://data.antweb.org/specimen/CASENT0709546" xlink:type="simple">CASENT0709546</ext-link>) <bold>D</bold> head in full-face view <bold>E</bold> body in profile view <bold>F</bold> body in dorsal view.</p></caption><graphic xmlns:xlink="http://www.w3.org/1999/xlink" xlink:href="zookeys-525-077-g005.jpg" position="float" orientation="portrait" xlink:type="simple" id="oo_59310.jpg"/></fig></tp:treatment-sec></tp:taxon-treatment>
