# Supplementary material for: Two new phragmotic ant species from Africa: morphology and next-generation sequencing solve a caste association problem in the genus Carebara Westwood
Source: Zookeys. 2015 Oct 5;(525):77–105. doi: 10.3897/zookeys.525.6057 (PMC4607851; doi:10.3897/zookeys.525.6057)
Supplement: XML Treatment for Carebara phragmotica [file zookeys.525.6057-treatment3.xml]

<!DOCTYPE tp:taxon-treatment
  PUBLIC "-//TaxonX//DTD Taxonomic Treatment Publishing DTD v0 20100105//EN" "tax-treatment-NSO.dtd">
<tp:taxon-treatment xmlns:tp="http://www.plazi.org/taxpub"><tp:treatment-meta><kwd-group><label>Taxon classification</label><kwd><named-content content-type="kingdom">Animalia</named-content></kwd><kwd><named-content content-type="order">Hymenoptera</named-content></kwd><kwd><named-content content-type="family">Formicidae</named-content></kwd></kwd-group><mixed-citation publication-type="journal"><person-group><name><surname>Fischer</surname><given-names>Georg</given-names></name><name><surname>Azorsa</surname><given-names>Frank</given-names></name><name><surname>Garcia</surname><given-names>Francisco Hita</given-names></name><name><surname>Mikheyev</surname><given-names>Alexander S.</given-names></name><name><surname>Economo</surname><given-names>Evan P.</given-names></name></person-group><article-title>Two new phragmotic ant species from Africa: morphology and next-generation sequencing solve a caste association problem in the genus <italic><tp:taxon-name><tp:taxon-name-part taxon-name-part-type="genus">Carebara</tp:taxon-name-part></tp:taxon-name></italic> Westwood</article-title><source>Zookeys</source><day>5</day><month>10</month><year>2015</year><volume>2015</volume><issue>525</issue><fpage>77</fpage><lpage>105</lpage><pub-id pub-id-type="doi">10.3897/zookeys.525.6057</pub-id></mixed-citation></tp:treatment-meta><tp:nomenclature><tp:taxon-name>
                            <tp:taxon-name-part taxon-name-part-type="genus">Carebara</tp:taxon-name-part>
                            <tp:taxon-name-part taxon-name-part-type="species">phragmotica</tp:taxon-name-part>
                            <object-id xmlns:xlink="http://www.w3.org/1999/xlink" content-type="zoobank" xlink:type="simple">http://zoobank.org/F36AF74C-CE29-4B5B-9338-DF39C10006CB</object-id>
                        </tp:taxon-name><tp:taxon-authority>Fischer, Azorsa &amp; Hita Garcia</tp:taxon-authority><tp:taxon-status xmlns:xlink="http://www.w3.org/1999/xlink" xlink:type="simple">sp. n.</tp:taxon-status><xref ref-type="fig" rid="F1">Figs 1A, B</xref><xref ref-type="fig" rid="F6">, 6</xref><xref ref-type="fig" rid="F7">, 7</xref><!--PageBreak--><!--PageBreak--></tp:nomenclature><tp:treatment-sec sec-type="Holotype"><title>Holotype.</title><p>phragmotic worker, KENYA, Kakamega Forest, Colobus trail, <named-content xmlns:xlink="http://www.w3.org/1999/xlink" content-type="dwc:verbatimCoordinates" xlink:type="simple">000.3551389°, 34.8583611°</named-content>, 1650m, rainforest, leaf litter, 14.vi.2007 (<italic>M. Peters</italic>) (<named-content xmlns:xlink="http://www.w3.org/1999/xlink" content-type="dwc:institutional_code" xlink:type="simple">ZFMK</named-content>: <ext-link xmlns:xlink="http://www.w3.org/1999/xlink" ext-link-type="uri" xlink:href="http://data.antweb.org/specimen/CASENT0709551" xlink:type="simple">CASENT0709551</ext-link>).</p></tp:treatment-sec><tp:treatment-sec sec-type="Paratypes"><title>Paratypes.</title><p>3 major workers (same data as holotype) (<ext-link xmlns:xlink="http://www.w3.org/1999/xlink" ext-link-type="uri" xlink:href="http://data.antweb.org/specimen/CASENT0906158" xlink:type="simple">CASENT0906158</ext-link>, <ext-link xmlns:xlink="http://www.w3.org/1999/xlink" ext-link-type="uri" xlink:href="http://data.antweb.org/specimen/CASENT0709548" xlink:type="simple">CASENT0709548</ext-link>, <ext-link xmlns:xlink="http://www.w3.org/1999/xlink" ext-link-type="uri" xlink:href="http://data.antweb.org/specimen/CASENT0709549" xlink:type="simple">CASENT0709549</ext-link>); 2 phragmotic workers, Kakamega Forest, Kaimosi fragment, <named-content xmlns:xlink="http://www.w3.org/1999/xlink" content-type="dwc:verbatimCoordinates" xlink:type="simple">00.128°, 034.84°</named-content>, 1600m, rainforest, leaf litter, 04.viii.2008 (<italic>G. Fischer</italic>) (<ext-link xmlns:xlink="http://www.w3.org/1999/xlink" ext-link-type="uri" xlink:href="http://data.antweb.org/specimen/CASENT0709550" xlink:type="simple">CASENT0709550</ext-link>, <ext-link xmlns:xlink="http://www.w3.org/1999/xlink" ext-link-type="uri" xlink:href="http://data.antweb.org/specimen/CASENT0738556" xlink:type="simple">CASENT0738556</ext-link>); 1 phragmotic worker, Kakamega Forest, Malawa fragment, <named-content xmlns:xlink="http://www.w3.org/1999/xlink" content-type="dwc:verbatimCoordinates" xlink:type="simple">00.4617889°, 034.8587333°</named-content>, 1650m, rainforest, leaf litter, viii.2007 (<italic>F. Hita Garcia</italic>) (<ext-link xmlns:xlink="http://www.w3.org/1999/xlink" ext-link-type="uri" xlink:href="http://data.antweb.org/specimen/CASENT0277301" xlink:type="simple">CASENT0277301</ext-link>); 1 phragmotic worker, Kakamega Forest, Yala, <named-content xmlns:xlink="http://www.w3.org/1999/xlink" content-type="dwc:verbatimCoordinates" xlink:type="simple">0.202°, 34.868°</named-content>, 1650m, rainforest, leaf litter, v.2008 (<italic>M. Peters</italic>) (<ext-link xmlns:xlink="http://www.w3.org/1999/xlink" ext-link-type="uri" xlink:href="http://data.antweb.org/specimen/CASENT0738559" xlink:type="simple">CASENT0738559</ext-link>); 2 major workers, Kakamega Forest, Malawa fragment, <named-content xmlns:xlink="http://www.w3.org/1999/xlink" content-type="dwc:verbatimCoordinates" xlink:type="simple">00.4543611°, 034.8635556°</named-content>, rainforest, leaf litter, 01.ix.2005 (<italic>G. Fischer</italic>) (<ext-link xmlns:xlink="http://www.w3.org/1999/xlink" ext-link-type="uri" xlink:href="http://data.antweb.org/specimen/CASENT0709552" xlink:type="simple">CASENT0709552</ext-link>, <ext-link xmlns:xlink="http://www.w3.org/1999/xlink" ext-link-type="uri" xlink:href="http://data.antweb.org/specimen/CASENT0709553" xlink:type="simple">CASENT0709553</ext-link>); 5 minor workers, 1 phragmotic worker, Kakamega Forest, Kisere fragment, <named-content xmlns:xlink="http://www.w3.org/1999/xlink" content-type="dwc:verbatimCoordinates" xlink:type="simple">0.385278°, 34.892417°</named-content>, 1650m, rainforest, leaf litter, 25.xi.2005 (<italic>G. Fischer</italic>) (<ext-link xmlns:xlink="http://www.w3.org/1999/xlink" ext-link-type="uri" xlink:href="http://data.antweb.org/specimen/CASENT0709554" xlink:type="simple">CASENT0709554</ext-link>, <ext-link xmlns:xlink="http://www.w3.org/1999/xlink" ext-link-type="uri" xlink:href="http://data.antweb.org/specimen/CASENT0709555" xlink:type="simple">CASENT0709555</ext-link>, <ext-link xmlns:xlink="http://www.w3.org/1999/xlink" ext-link-type="uri" xlink:href="http://data.antweb.org/specimen/CASENT0709556" xlink:type="simple">CASENT0709556</ext-link>, <ext-link xmlns:xlink="http://www.w3.org/1999/xlink" ext-link-type="uri" xlink:href="http://data.antweb.org/specimen/CASENT0709557" xlink:type="simple">CASENT0709557</ext-link>, <ext-link xmlns:xlink="http://www.w3.org/1999/xlink" ext-link-type="uri" xlink:href="http://data.antweb.org/specimen/CASENT0709558" xlink:type="simple">CASENT0709558</ext-link>); 2 minor workers, Kakamega Forest, Salazar, <named-content xmlns:xlink="http://www.w3.org/1999/xlink" content-type="dwc:verbatimCoordinates" xlink:type="simple">00.3266667°, 034.8707222°</named-content>, 1650 m, rainforest, leaf litter, 09.iii.2009 (M. Peters) (<ext-link xmlns:xlink="http://www.w3.org/1999/xlink" ext-link-type="uri" xlink:href="http://data.antweb.org/specimen/CASENT0709559" xlink:type="simple">CASENT0709559</ext-link>, <ext-link xmlns:xlink="http://www.w3.org/1999/xlink" ext-link-type="uri" xlink:href="http://data.antweb.org/specimen/CASENT0217819" xlink:type="simple">CASENT0217819</ext-link>); 2 minor workers, Kakamega Forest, Isecheno, <named-content xmlns:xlink="http://www.w3.org/1999/xlink" content-type="dwc:verbatimCoordinates" xlink:type="simple">00.235°, 34.869°</named-content>, 1650m, rainforest, leaf litter, 28.viii.2007 (<italic>F. Hita Garcia</italic>) (<ext-link xmlns:xlink="http://www.w3.org/1999/xlink" ext-link-type="uri" xlink:href="http://data.antweb.org/specimen/CASENT0709560" xlink:type="simple">CASENT0709560</ext-link>, <ext-link xmlns:xlink="http://www.w3.org/1999/xlink" ext-link-type="uri" xlink:href="http://data.antweb.org/specimen/CASENT0709561" xlink:type="simple">CASENT0709561</ext-link>); 2 major, 2 minor workers, Kakamega Forest, Kisere fragment (<ext-link xmlns:xlink="http://www.w3.org/1999/xlink" ext-link-type="uri" xlink:href="http://data.antweb.org/specimen/CASENT0709594" xlink:type="simple">CASENT0709594</ext-link>, <ext-link xmlns:xlink="http://www.w3.org/1999/xlink" ext-link-type="uri" xlink:href="http://data.antweb.org/specimen/CASENT0709595" xlink:type="simple">CASENT0709595</ext-link>, <ext-link xmlns:xlink="http://www.w3.org/1999/xlink" ext-link-type="uri" xlink:href="http://data.antweb.org/specimen/CASENT0709596" xlink:type="simple">CASENT0709596</ext-link>, <ext-link xmlns:xlink="http://www.w3.org/1999/xlink" ext-link-type="uri" xlink:href="http://data.antweb.org/specimen/CASENT0709597" xlink:type="simple">CASENT0709597</ext-link>).</p></tp:treatment-sec><tp:treatment-sec sec-type="Diagnosis"><title>Diagnosis.</title><p><bold>Phragmotic worker</bold>: Cephalic shield with two subparallel, conspicuously elevated ridges in its center, in profile distinctly elevated above the rim of the shield. Anterolateral lobes of cephalic shield shorter than and ending before anterior border of clypeal lobes. <bold>Major worker</bold>: Frons and anterior sides of head with abundant, narrow longitudinal rugulae, near posterior head margin a few irregular, weakly defined, transverse rugulae present. <bold>Minor worker</bold>: Head subrectangular (<abbrev xmlns:xlink="http://www.w3.org/1999/xlink" xlink:title="cephalic index: HW / HL × 100" xlink:type="simple">CI</abbrev> 84-88), hind femur moderately short (<abbrev xmlns:xlink="http://www.w3.org/1999/xlink" xlink:title="metafemur index: MFL / HW × 100" xlink:type="simple">FI</abbrev> 72-78), postpetiole as long as high or longer (<abbrev xmlns:xlink="http://www.w3.org/1999/xlink" xlink:title="lateral postpetiole index: PPL / PPH × 100" xlink:type="simple">LPpI</abbrev> 100-120) and on average about 1.45 times wider than petiole (<abbrev xmlns:xlink="http://www.w3.org/1999/xlink" xlink:title="postpetiole width index: PPW / PTW × 100" xlink:type="simple">PpWI</abbrev> 136-150).</p></tp:treatment-sec><tp:treatment-sec sec-type="Description of phragmotic major workers"><title>Description of phragmotic major workers.</title><p>Measurements (n=3): <abbrev xmlns:xlink="http://www.w3.org/1999/xlink" xlink:title="head width: measured at widest point of head, in full-face view behind eye level" xlink:type="simple">HW</abbrev> 0.68–0.71 (0.70), <abbrev xmlns:xlink="http://www.w3.org/1999/xlink" xlink:title="head length: maximum distance from midpoint of anterior clypeal margin to midpoint of posterior margin of head, measured in full-face view; in majors, measured from midpoint of tangent between anterior-most position of clypeus to midpoint of tangent between posterior-most projection of the vertex" xlink:type="simple">HL</abbrev> 0.76–0.79 (0.78), <abbrev xmlns:xlink="http://www.w3.org/1999/xlink" xlink:title="scape length: maximum scape length, excluding basal condyle and neck" xlink:type="simple">SL</abbrev> 0.15–0.23 (0.21), <abbrev xmlns:xlink="http://www.w3.org/1999/xlink" xlink:title="mandible length: maximum length, measured in oblique frontolateral view, from apex to lateral base" xlink:type="simple">MDL</abbrev> 0.14–0.20 (0.17), <abbrev xmlns:xlink="http://www.w3.org/1999/xlink" xlink:title="eye length: maximum diameter of compound eye measured in oblique lateral view" xlink:type="simple">EL</abbrev> 0.02, <abbrev xmlns:xlink="http://www.w3.org/1999/xlink" xlink:title="Weber’s length: diagonal length of mesosoma in profile from anterior point of pronotal slope and excluding neck, to posteroventral margin of propodeum" xlink:type="simple">WL</abbrev> 0.78–0.79 (0.79), <abbrev xmlns:xlink="http://www.w3.org/1999/xlink" xlink:title="pronotal width: maximum width of pronotum measured in dorsal view" xlink:type="simple">PNW</abbrev> 0.48–0.50 (0.49), <abbrev xmlns:xlink="http://www.w3.org/1999/xlink" xlink:title="petiole length: maximum diagonal length of petiole, measured in profile, from most anteroventral point of peduncle, at or below propodeal lobe, to most posterodorsal point at junction to first helcial tergite" xlink:type="simple">PTL</abbrev> 0.32–0.33 (0.32), <abbrev xmlns:xlink="http://www.w3.org/1999/xlink" xlink:title="postpetiole length: maximum length of postpetiole, measured in profile, from anterior beginning of dorsal slope to posterior juncture of postpetiole and second helcial tergite" xlink:type="simple">PPL</abbrev> 0.15–0.18 (0.17), <abbrev xmlns:xlink="http://www.w3.org/1999/xlink" xlink:title="petiole node height: maximum height of petiolar node measured in lateral view from highest (median) point of node, orthogonally to ventral outline of node" xlink:type="simple">PTH</abbrev> 0.21–0.22 (0.22), <abbrev xmlns:xlink="http://www.w3.org/1999/xlink" xlink:title="postpetiole height: maximum height of postpetiole, measured in profile, from the highest (median) point of node to lowest point of ventral face, often in an oblique line" xlink:type="simple">PPH</abbrev> 0.19–0.20 (0.19), <abbrev xmlns:xlink="http://www.w3.org/1999/xlink" xlink:title="petiole node width: maximum petiolar node width, measured in dorsal view" xlink:type="simple">PTW</abbrev> 0.20–0.21 (0.21), <abbrev xmlns:xlink="http://www.w3.org/1999/xlink" xlink:title="postpetiole width: maximum width of postpetiole, measured in dorsal view" xlink:type="simple">PPW</abbrev> 0.26–0.27 (0.26), <abbrev xmlns:xlink="http://www.w3.org/1999/xlink" xlink:title="propodeal spine length: in dorsocaudal view, with apex of measured spine, its base, and center of propodeal concavity between both spines in focus: measurement is taken from apex to base along one axis of a dual-axis micrometer, which is aligned along length of spine, while second axis crosses base of measured spine, and connects base with center of propodeal concavity" xlink:type="simple">PSL</abbrev> 0.10–0.12 (0.11), <abbrev xmlns:xlink="http://www.w3.org/1999/xlink" xlink:title="metafemur length: measured from junction with trochanter to junction with tibia" xlink:type="simple">MFL</abbrev> 0.39–0.41 (0.40), <abbrev xmlns:xlink="http://www.w3.org/1999/xlink" xlink:title="metatibia length: measured from junction with femur to junction with first tarsal segment" xlink:type="simple">MTL</abbrev> 0.31–0.32 (0.31), <abbrev xmlns:xlink="http://www.w3.org/1999/xlink" xlink:title="cephalic index: HW / HL × 100" xlink:type="simple">CI</abbrev> 89–90 (89), <abbrev xmlns:xlink="http://www.w3.org/1999/xlink" xlink:title="scape index: SL / HW × 100" xlink:type="simple">SI</abbrev> 21–34 (30), <abbrev xmlns:xlink="http://www.w3.org/1999/xlink" xlink:title="mandible index: MDL / HW × 100" xlink:type="simple">MDI</abbrev> 20–28 (24), <abbrev xmlns:xlink="http://www.w3.org/1999/xlink" xlink:title="eye index: EL / HW × 100" xlink:type="simple">EI</abbrev> 2, <abbrev xmlns:xlink="http://www.w3.org/1999/xlink" xlink:title="metafemur index: MFL / HW × 100" xlink:type="simple">FI</abbrev> 57–59 (58), <abbrev xmlns:xlink="http://www.w3.org/1999/xlink" xlink:title="propodeal spine index: PSL / HW × 100" xlink:type="simple">PSLI</abbrev> 14–17 (15), <abbrev xmlns:xlink="http://www.w3.org/1999/xlink" xlink:title="lateral postpetiole index: PPL / PPH × 100" xlink:type="simple">LPpI</abbrev> 80–96 (88), <abbrev xmlns:xlink="http://www.w3.org/1999/xlink" xlink:title="dorsal postpetiole index: PPW / PPL × 100" xlink:type="simple">DPpI</abbrev> 142–170 (156), <abbrev xmlns:xlink="http://www.w3.org/1999/xlink" xlink:title="postpetiole width index: PPW / PTW × 100" xlink:type="simple">PpWI</abbrev> 126–129 (127), <abbrev xmlns:xlink="http://www.w3.org/1999/xlink" xlink:title="postpetiole length index: PPL / PTL × 100" xlink:type="simple">PpLI</abbrev> 48–55 (52), <abbrev xmlns:xlink="http://www.w3.org/1999/xlink" xlink:title="postpetiole height index: PPH / PTH × 100" xlink:type="simple">PpHI</abbrev> 86–90 (88).</p><p>Head in full-face view almost as wide as long (<abbrev xmlns:xlink="http://www.w3.org/1999/xlink" xlink:title="cephalic index: HW / HL × 100" xlink:type="simple">CI</abbrev> 89–90), with a phragmotic cephalic shield, outline of shield oval, sharply margined, anterolaterally with short, <!--PageBreak-->semi-transparent lobes. Anterior margin of clypeus widely transverse with anteriorly projecting lateral lobes, slightly surpassing the laterally overlapping lobes of the shield.</p><p>Cephalic shield with two wavy, sub-parallel, raised ridges centrally, surrounded by several radiating and irregular, shorter canyons and ridges. The inside of the cephalic shield is normally covered with a layer of dirt. Mandibles small, compact (<abbrev xmlns:xlink="http://www.w3.org/1999/xlink" xlink:title="mandible index: MDL / HW × 100" xlink:type="simple">MDI</abbrev> 20-28), and when tightly closed partly hidden under anteriorly projecting clypeus and ce<!--PageBreak-->phalic shield. Head-shape in profile anteriorly straight along border of cephalic shield, the head appearing like a thick, anteriorly flattened door or plug. Antennal scrobe hidden under anterolateral lobes of cephalic shield. Antennae ten-segmented, short, with reduced scape length as compared to other major workers (<abbrev xmlns:xlink="http://www.w3.org/1999/xlink" xlink:title="scape index: SL / HW × 100" xlink:type="simple">SI</abbrev> 21–34), in full-face view largely hidden under cephalic shield. Eyes strongly reduced, consisting of one small ommatidium (<abbrev xmlns:xlink="http://www.w3.org/1999/xlink" xlink:title="eye index: EL / HW × 100" xlink:type="simple">EI</abbrev> 2), situated at the posterior end of scrobe.</p><p>In profile view, promesonotum high and convex, posteriorly sloping linearly towards a short, separated or anteriorly fused, posteriorly sharply margined scutellum, in dorsal view comparable to a polished convex shield. Promesonotal suture absent or inconspicuous, scutellum small and weakly to not isolated in dorsal view, metanotum present as a small bump extending dorsally between propodeum and scutellum, metanotal groove narrowly impressed. Propodeal dorsum short, anteriorly convex, with a blunt angle halfway towards the short, bluntly triangular to rounded propodeal teeth, posterior declivity oblique, with short and narrow lamella and well developed, lamellate propodeal lobe. Propodeal spiracle circular, situated close to center of lateropropodeum.</p><p>Petiole in profile with relatively short peduncle, ventrally straight to weakly convex, with small to reduced anterior tooth, lateroventral margins posteriorly with very thin, elongate lamellae present, the node sub-triangular and dorsally rounded to very broadly wedge-shaped, postpetiole in profile higher than long (<abbrev xmlns:xlink="http://www.w3.org/1999/xlink" xlink:title="lateral postpetiole index: PPL / PPH × 100" xlink:type="simple">LPpI</abbrev> 80–96) and almost as high as petiole (<abbrev xmlns:xlink="http://www.w3.org/1999/xlink" xlink:title="postpetiole height index: PPH / PTH × 100" xlink:type="simple">PpHI</abbrev> 86–96), its dorsum convex and with a very short ventral face. In dorsal view, petiole node shape transversely oval, wider than long and posteriorly flattened, postpetiole wider than long, suboval, anterior margin concave and posterior margin almost straight, about 1.3 times wider than petiole (<abbrev xmlns:xlink="http://www.w3.org/1999/xlink" xlink:title="postpetiole width index: PPW / PTW × 100" xlink:type="simple">PpWI</abbrev> 126–129).</p><p>Mandibles, clypeus and most of the cephalic shield finely shagreened, highest areas on central ridges smooth and shiny. Posterior of cephalic shield, near head margin, shagreening overlain with weakly reticulate rugulae, posterior head margin with weakly raised carina and small horns present at posterolateral corners. Ventral side of head very finely and obliquely striate. Promesonotum, parts of anepisternum and katepisternum, postpetiole dorsum and gaster mostly smooth and shiny, remainder of body punctate.</p><p>Lateral and posterior portions of head with very short, erect to suberect hairs, no visible hairs on cephalic shield, mesosoma with relatively sparse, fine, relatively short, decumbent pilosity, and few longer, subdecumbent to suberect fine hairs. Waist segments and gaster covered with very abundant pilosity, apical segments of gaster also with many suberect, long standing hairs. Scape and tibiae pilosity abundant and decumbent. Color light or reddish brown, antennae, legs and parts of gaster, yellow.</p></tp:treatment-sec><tp:treatment-sec sec-type="Description of major workers"><title>Description of major workers.</title><p>Measurements (n=5): <abbrev xmlns:xlink="http://www.w3.org/1999/xlink" xlink:title="head width: measured at widest point of head, in full-face view behind eye level" xlink:type="simple">HW</abbrev> 0.59–0.63 (0.61), <abbrev xmlns:xlink="http://www.w3.org/1999/xlink" xlink:title="head length: maximum distance from midpoint of anterior clypeal margin to midpoint of posterior margin of head, measured in full-face view; in majors, measured from midpoint of tangent between anterior-most position of clypeus to midpoint of tangent between posterior-most projection of the vertex" xlink:type="simple">HL</abbrev> 0.74–0.78 (0.76), <abbrev xmlns:xlink="http://www.w3.org/1999/xlink" xlink:title="scape length: maximum scape length, excluding basal condyle and neck" xlink:type="simple">SL</abbrev> 0.27–0.30 (0.29), <abbrev xmlns:xlink="http://www.w3.org/1999/xlink" xlink:title="mandible length: maximum length, measured in oblique frontolateral view, from apex to lateral base" xlink:type="simple">MDL</abbrev> 0.32–0.34 (0.33), <abbrev xmlns:xlink="http://www.w3.org/1999/xlink" xlink:title="eye length: maximum diameter of compound eye measured in oblique lateral view" xlink:type="simple">EL</abbrev> 0.03, <abbrev xmlns:xlink="http://www.w3.org/1999/xlink" xlink:title="Weber’s length: diagonal length of mesosoma in profile from anterior point of pronotal slope and excluding neck, to posteroventral margin of propodeum" xlink:type="simple">WL</abbrev> 0.64–0.67 (0.65), <abbrev xmlns:xlink="http://www.w3.org/1999/xlink" xlink:title="pronotal width: maximum width of pronotum measured in dorsal view" xlink:type="simple">PNW</abbrev> 0.36–0.39 (0.37), <abbrev xmlns:xlink="http://www.w3.org/1999/xlink" xlink:title="petiole length: maximum diagonal length of petiole, measured in profile, from most anteroventral point of peduncle, at or below propodeal lobe, to most posterodorsal point at junction to first helcial tergite" xlink:type="simple">PTL</abbrev> 0.26–0.27 (0.26), <abbrev xmlns:xlink="http://www.w3.org/1999/xlink" xlink:title="postpetiole length: maximum length of postpetiole, measured in profile, from anterior beginning of dorsal slope to posterior juncture of postpetiole and second helcial tergite" xlink:type="simple">PPL</abbrev> 0.14–0.17 (0.15), <abbrev xmlns:xlink="http://www.w3.org/1999/xlink" xlink:title="petiole node height: maximum height of petiolar node measured in lateral view from highest (median) point of node, orthogonally to ventral outline of node" xlink:type="simple">PTH</abbrev> 0.19–0.20 (0.21), <abbrev xmlns:xlink="http://www.w3.org/1999/xlink" xlink:title="postpetiole height: maximum height of postpetiole, measured in profile, from the highest (median) point of node to lowest point of ventral face, often in an oblique line" xlink:type="simple">PPH</abbrev> 0.17–0.19 (0.18), <abbrev xmlns:xlink="http://www.w3.org/1999/xlink" xlink:title="petiole node width: maximum petiolar node width, measured in dorsal view" xlink:type="simple">PTW</abbrev> 0.18–0.20 (0.19), <abbrev xmlns:xlink="http://www.w3.org/1999/xlink" xlink:title="postpetiole width: maximum width of postpetiole, measured in dorsal view" xlink:type="simple">PPW</abbrev> 0.23–0.25 (0.23), <abbrev xmlns:xlink="http://www.w3.org/1999/xlink" xlink:title="propodeal spine length: in dorsocaudal view, with apex of measured spine, its base, and center of propodeal concavity between both spines in focus: measurement is taken from apex to base along one axis of a dual-axis micrometer, which is aligned along length of spine, while second axis crosses base of measured spine, and connects base with center of propodeal concavity" xlink:type="simple">PSL</abbrev> 0.08–0.10 (0.09), <abbrev xmlns:xlink="http://www.w3.org/1999/xlink" xlink:title="metafemur length: measured from junction with trochanter to junction with tibia" xlink:type="simple">MFL</abbrev> 0.34–0.38 (0.36), <abbrev xmlns:xlink="http://www.w3.org/1999/xlink" xlink:title="metatibia length: measured from junction with femur to junction with first tarsal segment" xlink:type="simple">MTL</abbrev> 0.26–0.29 (0.28), <abbrev xmlns:xlink="http://www.w3.org/1999/xlink" xlink:title="cephalic index: HW / HL × 100" xlink:type="simple">CI</abbrev> 79–82 (80), <abbrev xmlns:xlink="http://www.w3.org/1999/xlink" xlink:title="scape index: SL / HW × 100" xlink:type="simple">SI</abbrev> 46–49 (47), <abbrev xmlns:xlink="http://www.w3.org/1999/xlink" xlink:title="mandible index: MDL / HW × 100" xlink:type="simple">MDI</abbrev> 53–55 (54), <abbrev xmlns:xlink="http://www.w3.org/1999/xlink" xlink:title="eye index: EL / HW × 100" xlink:type="simple">EI</abbrev> 5, <abbrev xmlns:xlink="http://www.w3.org/1999/xlink" xlink:title="metafemur index: MFL / HW × 100" xlink:type="simple">FI</abbrev> 58–62 (59), <abbrev xmlns:xlink="http://www.w3.org/1999/xlink" xlink:title="propodeal spine index: PSL / HW × 100" xlink:type="simple">PSLI</abbrev> 13–15 (14), <abbrev xmlns:xlink="http://www.w3.org/1999/xlink" xlink:title="lateral postpetiole index: PPL / PPH × 100" xlink:type="simple">LPpI</abbrev> 80–92 (87), <abbrev xmlns:xlink="http://www.w3.org/1999/xlink" xlink:title="dorsal postpetiole index: PPW / PPL × 100" xlink:type="simple">DPpI</abbrev> 141–160 (152), <abbrev xmlns:xlink="http://www.w3.org/1999/xlink" xlink:title="postpetiole width index: PPW / PTW × 100" xlink:type="simple">PpWI</abbrev> 119–133 (126), <abbrev xmlns:xlink="http://www.w3.org/1999/xlink" xlink:title="postpetiole length index: PPL / PTL × 100" xlink:type="simple">PpLI</abbrev> 56–61 (58), <abbrev xmlns:xlink="http://www.w3.org/1999/xlink" xlink:title="postpetiole height index: PPH / PTH × 100" xlink:type="simple">PpHI</abbrev> 86–96 (90).</p><!--PageBreak--><p>Head in full-face view rectangular, about 1.25 times longer than wide (<abbrev xmlns:xlink="http://www.w3.org/1999/xlink" xlink:title="cephalic index: HW / HL × 100" xlink:type="simple">CI</abbrev> 79–82), sides subparallel, posterior margin with transverse carina present on either sice of narrow, evenly concave median emargination, horns small and obtuse, posterolateral corners rounded. Mandibles triangular, about half as long as head width, masticatory margin with five teeth including basal tooth. Frontal carinae absent or inconspicuous. Anterior margin of clypeus concave medially and laterally on either side of median concavity. Frons sometimes with median ocellus present. Antennae with ten segments. Scapes short and when laid back not surpassing cephalic midlength (<abbrev xmlns:xlink="http://www.w3.org/1999/xlink" xlink:title="scape index: SL / HW × 100" xlink:type="simple">SI</abbrev> 46–49). Eyes present, consisting of one relatively large ommatidium (<abbrev xmlns:xlink="http://www.w3.org/1999/xlink" xlink:title="eye index: EL / HW × 100" xlink:type="simple">EI</abbrev> 5).</p><p>In profile, pronotum high and convex, posteriorly declining linearly, propodeum distinctly higher than long, dorsal face obliquely declining, posterior corners either edentate and angulate or with very small triangular teeth, posterior declivity nearly vertical with very shallow lamella, propodeal lobes relatively small. Pronotum in dorsal view strongly rounded and almost circular, pronotal suture on dorsum inconspicuous or present as weak impression, scutellum very small and often fused with pronotum, metanotal groove present, barely or not impressed, propodeal spiracle circular, situated almost at center of lateropropodeum.</p><p>Petiole in profile with short peduncle, almost subtriangular in shape, posteroventrally weakly convex, anteriorly with small tooth or subpetiolar process. Petiole node dorsally flat to weakly convex, in dorsal view much wider than long, its posterior end well defined to weakly marginate. Postpetiole in profile higher than long (<abbrev xmlns:xlink="http://www.w3.org/1999/xlink" xlink:title="lateral postpetiole index: PPL / PPH × 100" xlink:type="simple">LPpI</abbrev> 80–92), almost as high as petiole (<abbrev xmlns:xlink="http://www.w3.org/1999/xlink" xlink:title="postpetiole height index: PPH / PTH × 100" xlink:type="simple">PpHI</abbrev> 86–96), convex dorsally, and with a small, angulate <!--PageBreak-->ventral process. In dorsal view postpetiole wider than long, suboval with rounded sides, on average 1.3 times wider than petiole (<abbrev xmlns:xlink="http://www.w3.org/1999/xlink" xlink:title="postpetiole width index: PPW / PTW × 100" xlink:type="simple">PpWI</abbrev> 119–133).</p><p>Mandibles smooth and shiny with scattered, short, appressed pilosity and weak, short rugulae laterally near their bases. Head with very fine and densely packed longitudinal striations, near posterior margin replaced by irregular transverse rugulae, with a conspicuously raised and transversely curved carina laterally of median concavity. Mesosoma and petiole mostly weakly punctate, except for smooth and shiny promesonotal dorsum and parts of lateropronotum, with rugosities at junctions of pronotum, anepisternum, katepisternum and metapleuron. Postpetiole dorsally smooth and shiny, its remainder punctate. Gaster smoth and shiny.</p><p>Head and body with abundant, moderately long, decumbent to subdecumbent pubescence and with few suberect hairs. Scape and tibia pilosity abundant and decumbent. Color brown to light brown, antennae, legs and parts of gaster, slightly lighter.</p></tp:treatment-sec><tp:treatment-sec sec-type="Description of minor workers"><title>Description of minor workers.</title><p>Measurements (n=5): <abbrev xmlns:xlink="http://www.w3.org/1999/xlink" xlink:title="head width: measured at widest point of head, in full-face view behind eye level" xlink:type="simple">HW</abbrev> 0.32–0.34 (0.33), <abbrev xmlns:xlink="http://www.w3.org/1999/xlink" xlink:title="head length: maximum distance from midpoint of anterior clypeal margin to midpoint of posterior margin of head, measured in full-face view; in majors, measured from midpoint of tangent between anterior-most position of clypeus to midpoint of tangent between posterior-most projection of the vertex" xlink:type="simple">HL</abbrev> 0.38–0.39 (0.38), <abbrev xmlns:xlink="http://www.w3.org/1999/xlink" xlink:title="scape length: maximum scape length, excluding basal condyle and neck" xlink:type="simple">SL</abbrev> 0.23–0.25 (0.24), <abbrev xmlns:xlink="http://www.w3.org/1999/xlink" xlink:title="mandible length: maximum length, measured in oblique frontolateral view, from apex to lateral base" xlink:type="simple">MDL</abbrev> 0.20–0.28 (0.23), <abbrev xmlns:xlink="http://www.w3.org/1999/xlink" xlink:title="eye length: maximum diameter of compound eye measured in oblique lateral view" xlink:type="simple">EL</abbrev> 0.02, <abbrev xmlns:xlink="http://www.w3.org/1999/xlink" xlink:title="Weber’s length: diagonal length of mesosoma in profile from anterior point of pronotal slope and excluding neck, to posteroventral margin of propodeum" xlink:type="simple">WL</abbrev> 0.38–0.39 (0.39), <abbrev xmlns:xlink="http://www.w3.org/1999/xlink" xlink:title="pronotal width: maximum width of pronotum measured in dorsal view" xlink:type="simple">PNW</abbrev> 0.21–0.23 (0.22), <abbrev xmlns:xlink="http://www.w3.org/1999/xlink" xlink:title="petiole length: maximum diagonal length of petiole, measured in profile, from most anteroventral point of peduncle, at or below propodeal lobe, to most posterodorsal point at junction to first helcial tergite" xlink:type="simple">PTL</abbrev> 0.14–0.16 (0.15), <abbrev xmlns:xlink="http://www.w3.org/1999/xlink" xlink:title="postpetiole length: maximum length of postpetiole, measured in profile, from anterior beginning of dorsal slope to posterior juncture of postpetiole and second helcial tergite" xlink:type="simple">PPL</abbrev> 0.08–0.09 (0.08), <abbrev xmlns:xlink="http://www.w3.org/1999/xlink" xlink:title="petiole node height: maximum height of petiolar node measured in lateral view from highest (median) point of node, orthogonally to ventral outline of node" xlink:type="simple">PTH</abbrev> 0.11–0.12 (0.12), <abbrev xmlns:xlink="http://www.w3.org/1999/xlink" xlink:title="postpetiole height: maximum height of postpetiole, measured in profile, from the highest (median) point of node to lowest point of ventral face, often in an oblique line" xlink:type="simple">PPH</abbrev> 0.08–0.09 (0.08), <abbrev xmlns:xlink="http://www.w3.org/1999/xlink" xlink:title="petiole node width: maximum petiolar node width, measured in dorsal view" xlink:type="simple">PTW</abbrev> 0.08–0.09 (0.08), <abbrev xmlns:xlink="http://www.w3.org/1999/xlink" xlink:title="postpetiole width: maximum width of postpetiole, measured in dorsal view" xlink:type="simple">PPW</abbrev> 0.11–0.12 (0.11), <abbrev xmlns:xlink="http://www.w3.org/1999/xlink" xlink:title="propodeal spine length: in dorsocaudal view, with apex of measured spine, its base, and center of propodeal concavity between both spines in focus: measurement is taken from apex to base along one axis of a dual-axis micrometer, which is aligned along length of spine, while second axis crosses base of measured spine, and connects base with center of propodeal concavity" xlink:type="simple">PSL</abbrev> 0.05, <abbrev xmlns:xlink="http://www.w3.org/1999/xlink" xlink:title="metafemur length: measured from junction with trochanter to junction with tibia" xlink:type="simple">MFL</abbrev> 0.24–0.26 (0.25), <abbrev xmlns:xlink="http://www.w3.org/1999/xlink" xlink:title="metatibia length: measured from junction with femur to junction with first tarsal segment" xlink:type="simple">MTL</abbrev> 0.19–0.20 (0.19), <abbrev xmlns:xlink="http://www.w3.org/1999/xlink" xlink:title="cephalic index: HW / HL × 100" xlink:type="simple">CI</abbrev> 84–88 (86), <abbrev xmlns:xlink="http://www.w3.org/1999/xlink" xlink:title="scape index: SL / HW × 100" xlink:type="simple">SI</abbrev> 70–75 (73), <abbrev xmlns:xlink="http://www.w3.org/1999/xlink" xlink:title="mandible index: MDL / HW × 100" xlink:type="simple">MDI</abbrev> 60–82 (69), <abbrev xmlns:xlink="http://www.w3.org/1999/xlink" xlink:title="eye index: EL / HW × 100" xlink:type="simple">EI</abbrev> 4–7 (6), <abbrev xmlns:xlink="http://www.w3.org/1999/xlink" xlink:title="metafemur index: MFL / HW × 100" xlink:type="simple">FI</abbrev> 72–78 (74), <abbrev xmlns:xlink="http://www.w3.org/1999/xlink" xlink:title="propodeal spine index: PSL / HW × 100" xlink:type="simple">PSLI</abbrev> 13–15 (14), <abbrev xmlns:xlink="http://www.w3.org/1999/xlink" xlink:title="lateral postpetiole index: PPL / PPH × 100" xlink:type="simple">LPpI</abbrev> 100–120 (105), <abbrev xmlns:xlink="http://www.w3.org/1999/xlink" xlink:title="dorsal postpetiole index: PPW / PPL × 100" xlink:type="simple">DPpI</abbrev> 133–150 (140), <abbrev xmlns:xlink="http://www.w3.org/1999/xlink" xlink:title="postpetiole width index: PPW / PTW × 100" xlink:type="simple">PpWI</abbrev> 136–150 (145), <abbrev xmlns:xlink="http://www.w3.org/1999/xlink" xlink:title="postpetiole length index: PPL / PTL × 100" xlink:type="simple">PpLI</abbrev> 53–61 (56), <abbrev xmlns:xlink="http://www.w3.org/1999/xlink" xlink:title="postpetiole height index: PPH / PTH × 100" xlink:type="simple">PpHI</abbrev> 67–74 (70).</p><p>Head longer than wide (<abbrev xmlns:xlink="http://www.w3.org/1999/xlink" xlink:title="cephalic index: HW / HL × 100" xlink:type="simple">CI</abbrev> 84–88), in full–face view weakly subrectangular, sides convex, posterior margin nearly straight to faintly convex. Anterior margin of clypeus straight medially, weakly bicarinate, and narrow between antennal insertions. Frontal carinae very weakly developed, ending at or before eye level. Antenna with ten segments, scapes, when laid back, ending well before posterior head margin (<abbrev xmlns:xlink="http://www.w3.org/1999/xlink" xlink:title="scape index: SL / HW × 100" xlink:type="simple">SI</abbrev> 70–75). Eyes small (<abbrev xmlns:xlink="http://www.w3.org/1999/xlink" xlink:title="eye index: EL / HW × 100" xlink:type="simple">EI</abbrev> 4–7), consisting of one ommatidium, situated slightly anterior to cephalic midline.</p><p>In profile, promesonotum convex, metanotal groove impressed, propodeal dorsum weakly convex, shorter than posterior declivity, declining posteriorly towards small, acute to bluntly triangular, lamellate propodeal teeth, declivity of propodeum oblique, with narrow lamella connecting the teeth and relatively large propodeal lobes. Propodeal spiracle circular and situated close to posterior border of propodeum, just below the propodeal teeth.</p><p>Petiole in profile view with a short peduncle, with a convex ventral bulge, anteriorly with a short, triangular tooth, petiole node dorsally roundly subtriangular. Postpetiole relatively short and low, as long as high or slightly longer (LpPI 100–120), lower than petiole (<abbrev xmlns:xlink="http://www.w3.org/1999/xlink" xlink:title="postpetiole height index: PPH / PTH × 100" xlink:type="simple">PpHI</abbrev> 67–74), dorsum convex. In dorsal view petiole node about as wide as long, postpetiole subrectangular with rounded corners, about 1.45 times wider than petiole (<abbrev xmlns:xlink="http://www.w3.org/1999/xlink" xlink:title="postpetiole width index: PPW / PTW × 100" xlink:type="simple">PpWI</abbrev> 136–150).</p><p>Mandibles and clypeus smooth and shiny. Face smooth and shiny, near antennal insertion with weak concentric carinae, frontal carinae very short and reduced. Promesonotum, postpetiole dorsum, most of propodeal declivity, and gaster smooth and shiny, metapleuron, propodeum and petiole areolate.</p><!--PageBreak--><p>Whole body with abundant, relatively short, decumbent pilosity. Clypeus and body with very few erect to suberect hairs present. Scape pilosity short, decumbent to subdecumbent, tibia pilosity mostly decumbent. Color orange to light brown, with yellowish antennae and legs.</p></tp:treatment-sec><tp:treatment-sec sec-type="Distribution"><title>Distribution.</title><p>This species is known only from Kakamega Forest and its smaller fragments in the north (Malawa and Kisere Forest) and in the south (Kaimosi Forest), in the Western Province of Kenya.</p></tp:treatment-sec><tp:treatment-sec sec-type="Discussion"><title>Discussion.</title><p><italic><tp:taxon-name><tp:taxon-name-part taxon-name-part-type="genus">Carebara</tp:taxon-name-part> <tp:taxon-name-part taxon-name-part-type="species">phragmotica</tp:taxon-name-part></tp:taxon-name></italic> is different from <italic><tp:taxon-name><tp:taxon-name-part taxon-name-part-type="genus">Carebara</tp:taxon-name-part> <tp:taxon-name-part taxon-name-part-type="species">elmenteitae</tp:taxon-name-part></tp:taxon-name></italic> (Patrizi), which was collected in leaf-litter on the banks of the river Kariandus near Lake Elementeita in the Great Rift Escarpment in Kenya (<xref ref-type="bibr" rid="B26">Patrizi 1948</xref>), and that has been described from a single phragmotic worker. Interestingly the specimen was identified as a queen, but according to its’ description and the drawing it very closely resembles the phragmotic major workers of <italic><tp:taxon-name><tp:taxon-name-part taxon-name-part-type="genus">Carebara</tp:taxon-name-part> <tp:taxon-name-part taxon-name-part-type="species">phragmotica</tp:taxon-name-part></tp:taxon-name></italic> sp. n. and <italic><tp:taxon-name><tp:taxon-name-part taxon-name-part-type="genus">Carebara</tp:taxon-name-part> <tp:taxon-name-part taxon-name-part-type="species">lilith</tp:taxon-name-part></tp:taxon-name></italic> sp. n. Despite their high morphological similarity, the phragmotic majors of these three species can be separated from each other by the following head characters: horns at posterior head margin and anterolateral lobes of clypeus lacking or indistinct in <italic><tp:taxon-name><tp:taxon-name-part taxon-name-part-type="genus">Carebara</tp:taxon-name-part> <tp:taxon-name-part taxon-name-part-type="species">elmenteitae</tp:taxon-name-part></tp:taxon-name></italic> versus horns distinct in <italic><tp:taxon-name><tp:taxon-name-part taxon-name-part-type="genus">Carebara</tp:taxon-name-part> <tp:taxon-name-part taxon-name-part-type="species">phragmotica</tp:taxon-name-part></tp:taxon-name></italic> and <italic><tp:taxon-name><tp:taxon-name-part taxon-name-part-type="genus">Carebara</tp:taxon-name-part> <tp:taxon-name-part taxon-name-part-type="species">lilith</tp:taxon-name-part></tp:taxon-name></italic>, and the clypeal lobes anteriorly surpassing the lateral lobes of the relatively small cephalic shield lobes in <italic><tp:taxon-name><tp:taxon-name-part taxon-name-part-type="genus">Carebara</tp:taxon-name-part> <tp:taxon-name-part taxon-name-part-type="species">phragmotica</tp:taxon-name-part></tp:taxon-name></italic> versus the cephalic shield lobes significantly larger and anteriorly surpassing the clypeal lobes in <italic><tp:taxon-name><tp:taxon-name-part taxon-name-part-type="genus">Carebara</tp:taxon-name-part> <tp:taxon-name-part taxon-name-part-type="species">lilith</tp:taxon-name-part></tp:taxon-name></italic>. Finally, the cephalic shield in <italic><tp:taxon-name><tp:taxon-name-part taxon-name-part-type="genus">Carebara</tp:taxon-name-part> <tp:taxon-name-part taxon-name-part-type="species">elmenteitae</tp:taxon-name-part></tp:taxon-name></italic> contains low, irregular rugulae or ridges, versus the two highly raised, subparallel central ridges, that, in profile, are distinctly higher than the rim of the cephalic shield in <italic><tp:taxon-name><tp:taxon-name-part taxon-name-part-type="genus">Carebara</tp:taxon-name-part> <tp:taxon-name-part taxon-name-part-type="species">phragmotica</tp:taxon-name-part></tp:taxon-name></italic>, whereas <italic><tp:taxon-name><tp:taxon-name-part taxon-name-part-type="genus">Carebara</tp:taxon-name-part> <tp:taxon-name-part taxon-name-part-type="species">lilith</tp:taxon-name-part></tp:taxon-name></italic> is characterized by a mostly flat cephalic shield surface without ridges or canyons, instead with punctures and small, cone-shaped structures present.</p><p>Minor workers of <italic><tp:taxon-name><tp:taxon-name-part taxon-name-part-type="genus">Carebara</tp:taxon-name-part> <tp:taxon-name-part taxon-name-part-type="species">phragmotica</tp:taxon-name-part></tp:taxon-name></italic> can be differentiated from those of <italic><tp:taxon-name><tp:taxon-name-part taxon-name-part-type="genus">Carebara</tp:taxon-name-part> <tp:taxon-name-part taxon-name-part-type="species">lilith</tp:taxon-name-part></tp:taxon-name></italic> by the characters listed in the diagnosis (see discussion of <italic><tp:taxon-name><tp:taxon-name-part taxon-name-part-type="genus">Carebara</tp:taxon-name-part> <tp:taxon-name-part taxon-name-part-type="species">lilith</tp:taxon-name-part></tp:taxon-name></italic>). Minor and major workers of <italic><tp:taxon-name><tp:taxon-name-part taxon-name-part-type="genus">Carebara</tp:taxon-name-part> <tp:taxon-name-part taxon-name-part-type="species">phragmotica</tp:taxon-name-part></tp:taxon-name></italic> can be distinguished from those of <italic><tp:taxon-name><tp:taxon-name-part taxon-name-part-type="genus">Carebara</tp:taxon-name-part> <tp:taxon-name-part taxon-name-part-type="species">thoracica</tp:taxon-name-part></tp:taxon-name></italic> by their antennal segmentation (ten segments in <italic><tp:taxon-name><tp:taxon-name-part taxon-name-part-type="species">phragmotica</tp:taxon-name-part></tp:taxon-name></italic> versus nine in <italic><tp:taxon-name><tp:taxon-name-part taxon-name-part-type="species">thoracica</tp:taxon-name-part></tp:taxon-name></italic>).</p></tp:treatment-sec><tp:treatment-sec sec-type="Etymology"><title>Etymology.</title><p>This species’ name is derived from the modified head morphology of the phragmotic major workers.</p></tp:treatment-sec><tp:treatment-sec><!--Section generated to contain objects referenced in tp:taxon-treatment.--><fig id="F1" position="float" orientation="portrait"><label>Figure 1.</label><caption><p><bold>A, B</bold> full-face view of phragmotic major workers of <italic><tp:taxon-name><tp:taxon-name-part taxon-name-part-type="genus">Carebara</tp:taxon-name-part> <tp:taxon-name-part taxon-name-part-type="species">phragmotica</tp:taxon-name-part></tp:taxon-name></italic> sp. n. and <bold>C, D</bold> <italic><tp:taxon-name><tp:taxon-name-part taxon-name-part-type="genus">Carebara</tp:taxon-name-part> <tp:taxon-name-part taxon-name-part-type="species">lilith</tp:taxon-name-part></tp:taxon-name></italic> sp. n. <bold>A, C</bold> on the left side the head is depicted in the state that it was found in the samples, with debris sticking to cephalic shield <bold>B, D</bold> right view: same specimens with debris removed in ultrasonic bath.</p></caption><graphic xmlns:xlink="http://www.w3.org/1999/xlink" xlink:href="zookeys-525-077-g001.jpg" position="float" orientation="portrait" xlink:type="simple" id="oo_59306.jpg"/></fig><fig id="F6" position="float" orientation="portrait"><label>Figure 6.</label><caption><p><italic><tp:taxon-name><tp:taxon-name-part taxon-name-part-type="genus">Carebara</tp:taxon-name-part> <tp:taxon-name-part taxon-name-part-type="species">phragmotica</tp:taxon-name-part></tp:taxon-name></italic> sp. n. Phragmotic worker (paratype: <ext-link xmlns:xlink="http://www.w3.org/1999/xlink" ext-link-type="uri" xlink:href="http://data.antweb.org/specimen/CASENT0709550" xlink:type="simple">CASENT0709550</ext-link>). <bold>A</bold> head in full-face view <bold>B</bold> body in profile view <bold>C</bold> body in dorsal view. Major worker (paratype: <ext-link xmlns:xlink="http://www.w3.org/1999/xlink" ext-link-type="uri" xlink:href="http://data.antweb.org/specimen/CASENT0906158" xlink:type="simple">CASENT0906158</ext-link>) <bold>D</bold> head in full-face view <bold>E</bold> body in profile view <bold>F</bold> body in dorsal view.</p></caption><graphic xmlns:xlink="http://www.w3.org/1999/xlink" xlink:href="zookeys-525-077-g006.jpg" position="float" orientation="portrait" xlink:type="simple" id="oo_59311.jpg"/></fig><fig id="F7" position="float" orientation="portrait"><label>Figure 7.</label><caption><p><italic><tp:taxon-name><tp:taxon-name-part taxon-name-part-type="genus">Carebara</tp:taxon-name-part> <tp:taxon-name-part taxon-name-part-type="species">phragmotica</tp:taxon-name-part></tp:taxon-name></italic> sp. n. Minor worker (paratype: <ext-link xmlns:xlink="http://www.w3.org/1999/xlink" ext-link-type="uri" xlink:href="http://data.antweb.org/specimen/CASENT0709554" xlink:type="simple">CASENT0709554</ext-link>). <bold>A</bold> head in full-face view <bold>B</bold> body in profile view <bold>C</bold> body in dorsal view.</p></caption><graphic xmlns:xlink="http://www.w3.org/1999/xlink" xlink:href="zookeys-525-077-g007.jpg" position="float" orientation="portrait" xlink:type="simple" id="oo_59312.jpg"/></fig></tp:treatment-sec><ref-list><ref id="B26"><mixed-citation xmlns:xlink="http://www.w3.org/1999/xlink" xlink:type="simple"><person-group><name name-style="western"><surname>Patrizi</surname><given-names>S</given-names></name></person-group> (<year>1948</year>) <article-title>Contribuzioni alla conoscenza delle formiche e dei mirmecofili dell’Africa orientale. 6. <italic><tp:taxon-name><tp:taxon-name-part taxon-name-part-type="genus">Crateropsis</tp:taxon-name-part> <tp:taxon-name-part taxon-name-part-type="species">elmenteitae</tp:taxon-name-part></tp:taxon-name></italic>, nuovo sottogenere aberrante di <italic><tp:taxon-name><tp:taxon-name-part taxon-name-part-type="genus">Solenopsis</tp:taxon-name-part></tp:taxon-name></italic> Westw.</article-title> <source>Bollettino dell’Istituto di Entomologia della Università di Bologna</source> <volume>17</volume>: <fpage>174</fpage>–<lpage>176</lpage>. </mixed-citation></ref></ref-list></tp:taxon-treatment>
